# Supplementary material for: Rapid quantification of miRNAs using dynamic FRET-FISH
Source: Commun Biol. 2022 Oct 7;5:1072. doi: 10.1038/s42003-022-04036-x (PMC9546913; doi:10.1038/s42003-022-04036-x)
Supplement: Supplementary file 4 — Supplementary Data 1 [file 42003_2022_4036_MOESM4_ESM.xlsx]

## Sheet: Figure 1d
Figure 1d
	time	Blue excitation	Blue excitation HMM fitting	Green excitation	Green excitation HMM fitting
	0	108	-10	-35	-10
	0.1	4.5	-10	16	-10
	0.2	114	-10	-66	-10
	0.3	-148.5	-10	112	280
	0.4	61.5	-10	171	280
	0.5	97.5	-10	-146	-10
	0.6	-63	-10	61	-10
	0.7	39	-10	-33	-10
	0.8	129	-10	40	-10
	0.9	220.5	280	-46	-10
	1	253.5	280	-25	-10
	1.1	273	280	-112	-10
	1.2	214.5	280	-74	-10
	1.3	177	280	-14	-10
	1.4	63	280	-65	-10
	1.5	192	280	-102	-10
	1.6	156	280	-122	-10
	1.7	280.5	280	-75	-10
	1.8	112.5	280	16	-10
	1.9	297	280	-34	-10
	2	228	280	-45	-10
	2.1	-6	-10	1	-10
	2.2	-1.5	-10	120	280
	2.3	15	-10	156	280
	2.4	-12	-10	290	280
	2.5	39	-10	142	280
	2.6	13.5	-10	311	280
	2.7	102	-10	226	280
	2.8	-58.5	-10	393	280
	2.9	-55.5	-10	5	-10
	3	-13.5	-10	49	-10
	3.1	-22.5	-10	1	-10
	3.2	12	-10	6	-10
	3.3	-72	-10	-11	-10
	3.4	-1.5	-10	-86	-10
	3.5	-87	-10	-29	-10
	3.6	319.5	280	-129	-10
	3.7	207	280	94	-10
	3.8	286.5	280	-121	-10
	3.9	211.5	280	-152	-10
	4	349.5	280	-79	-10
	4.1	297	280	-58	-10
	4.2	235.5	280	20	-10
	4.3	301.5	280	-5	-10
	4.4	234	280	19	-10
	4.5	174	280	-127	-10
	4.6	244.5	280	-59	-10
	4.7	213	280	-143	-10
	4.8	202.5	280	11	-10
	4.9	28.5	-10	-75	-10
	5	67.5	-10	-120	-10
	5.1	208.5	-10	-89	-10
	5.2	126	-10	-51	-10
	5.3	105	-10	-68	-10
	5.4	-126	-10	-62	-10
	5.5	-85.5	-10	15	-10
	5.6	130.5	-10	-50	-10
	5.7	148.5	-10	-15	-10
	5.8	31.5	-10	-114	-10
	5.9	9	-10	53	-10
	6	-31.5	-10	-44	-10
	6.1	78	-10	-52	-10
	6.2	-90	-10	-52	-10
	6.3	-72	-10	-54	-10
	6.4	72	-10	11	-10
	6.5	-76.5	-10	-37	-10
	6.6	-70.5	-10	8	-10
	6.7	288	280	28	-10
	6.8	207	280	30	-10
	6.9	219	280	-95	-10
	7	265.5	280	6	-10
	7.1	166.5	280	41	-10
	7.2	78	-10	-37	-10
	7.3	-36	-10	-116	-10
	7.4	204	-10	-70	-10
	7.5	-30	-10	-118	-10
	7.6	52.5	-10	-151	-10
	7.7	-121.5	-10	-96	-10
	7.8	-40.5	-10	0	-10
	7.9	-127.5	-10	-95	-10
	8	10.5	-10	0	-10
	8.1	-58.5	-10	201	280
	8.2	10.5	-10	263	280
	8.3	-18	-10	267	280
	8.4	-4.5	-10	19	280
	8.5	-27	-10	218	280
	8.6	-6	-10	196	280
	8.7	25.5	-10	336	280
	8.8	37.5	-10	258	280
	8.9	-3	-10	21	-10
	9	3	-10	13	-10
	9.1	-118.5	-10	-25	-10
	9.2	25.5	-10	70	-10
	9.3	-9	-10	-50	-10
	9.4	-109.5	-10	-82	-10
	9.5	-7.5	-10	8	-10
	9.6	-7.5	-10	-11	-10
	9.7	229.5	280	3	-10
	9.8	357	280	-32	-10
	9.9	34.5	-10	57	-10
	10	6	-10	20	-10
	10.1	178.5	-10	-117	-10
	10.2	108	-10	-15	-10
	10.3	-67.5	-10	-67	-10
	10.4	67.5	-10	56	-10
	10.5	147	-10	-98	-10
	10.6	67.5	-10	218	280
	10.7	7.5	-10	157	280
	10.8	108	-10	72	280
	10.9	180	-10	326	280
	11	142.5	-10	285	280
	11.1	159	-10	285	280
	11.2	232.5	-10	419	280
	11.3	91.5	-10	248	280
	11.4	54	-10	142	280
	11.5	52.5	-10	-37	-10
	11.6	144	-10	107	-10
	11.7	438	280	237	280
	11.8	52.5	-10	207	280
	11.9	-33	-10	162	280
	12	43.5	-10	200	280
	12.1	180	-10	181	280
	12.2	-16.5	-10	-53	-10
	12.3	30	-10	60	-10
	12.4	-69	-10	38	-10
	12.5	-72	-10	40	-10
	12.6	-31.5	-10	25	-10
	12.7	-64.5	-10	46	-10
	12.8	78	-10	36	-10
	12.9	-63	-10	26	-10
	13	-21	-10	43	-10
	13.1	1.5	-10	77	-10
	13.2	-69	-10	91	-10
	13.3	-40.5	-10	-164	-10
	13.4	-9	-10	138	280
	13.5	49.5	-10	235	280
	13.6	145.5	-10	413	280
	13.7	78	-10	-27	-10
	13.8	277.5	280	32	-10
	13.9	357	280	141	-10
	14	372	280	80	-10
	14.1	283.5	280	220	280
	14.2	286.5	280	56	280
	14.3	366	280	367	280
	14.4	106.5	-10	308	280
	14.5	70.5	-10	321	280
	14.6	40.5	-10	389	280
	14.7	81	-10	239	280
	14.8	69	-10	519	280
	14.9	85.5	-10	-38	-10
	15	39	-10	246	280
	15.1	-37.5	-10	420	280
	15.2	58.5	-10	301	280
	15.3	76.5	-10	260	280
	15.4	51	-10	263	280
	15.5	63	-10	300	280
	15.6	147	-10	294	280
	15.7	49.5	-10	262	280
	15.8	139.5	-10	185	280
	15.9	112.5	-10	13	-10
	16	241.5	280	8	-10
	16.1	235.5	280	112	-10
	16.2	235.5	280	-48	-10
	16.3	-69	-10	52	-10
	16.4	-96	-10	261	280
	16.5	121.5	-10	198	280
	16.6	267	280	-35	-10
	16.7	474	280	-29	-10
	16.8	256.5	280	280	280
	16.9	216	280	257	280
	17	66	-10	386	280
	17.1	63	-10	420	280
	17.2	157.5	-10	321	280
	17.3	34.5	-10	117	280
	17.4	91.5	-10	232	280
	17.5	133.5	-10	279	280
	17.6	72	-10	132	280
	17.7	85.5	-10	214	280
	17.8	-72	-10	419	280
	17.9	33	-10	17	-10
	18	157.5	280	115	-10
	18.1	139.5	280	17	-10
	18.2	181.5	280	126	-10
	18.3	426	280	55	-10
	18.4	117	280	16	-10
	18.5	408	280	23	-10
	18.6	343.5	280	-17	-10
	18.7	319.5	280	12	-10
	18.8	99	-10	113	-10
	18.9	115.5	-10	-69	-10
	19	129	-10	117	-10
	19.1	-10.5	-10	-79	-10
	19.2	10.5	-10	-16	-10
	19.3	21	-10	-62	-10
	19.4	72	-10	14	-10
	19.5	222	-10	126	-10
	19.6	-16.5	-10	-66	-10
	19.7	339	280	69	-10
	19.8	387	280	-44	-10
	19.9	186	280	189	-10
	20	178.5	280	-44	-10
	20.1	102	-10	-68	-10
	20.2	55.5	-10	61	-10
	20.3	76.5	-10	14	-10
	20.4	-55.5	-10	86	-10
	20.5	73.5	-10	134	-10
	20.6	79.5	-10	113	-10
	20.7	-114	-10	11	-10
	20.8	63	-10	-115	-10
	20.9	-55.5	-10	-74	-10
	21	49.5	-10	-17	-10
	21.1	153	280	35	-10
	21.2	255	280	89	-10
	21.3	279	280	-74	-10
	21.4	336	280	168	280
	21.5	235.5	280	164	280
	21.6	325.5	280	306	280
	21.7	390	280	122	-10
	21.8	69	-10	-69	-10
	21.9	70.5	-10	177	-10
	22	91.5	-10	16	-10
	22.1	-3	-10	-28	-10
	22.2	372	280	161	-10
	22.3	241.5	280	26	-10
	22.4	315	280	46	-10
	22.5	358.5	280	106	-10
	22.6	136.5	280	-76	-10
	22.7	262.5	280	93	-10
	22.8	187.5	280	-151	-10
	22.9	346.5	280	42	-10
	23	240	280	51	-10
	23.1	181.5	280	-78	-10
	23.2	-15	-10	14	-10
	23.3	-102	-10	-140	-10
	23.4	397.5	280	23	-10
	23.5	376.5	280	-15	-10
	23.6	339	280	11	-10
	23.7	93	-10	226	280
	23.8	45	-10	201	280
	23.9	103.5	-10	384	280
	24	-73.5	-10	238	280
	24.1	100.5	-10	131	280
	24.2	19.5	-10	20	-10
	24.3	-33	-10	-139	-10
	24.4	112.5	-10	-176	-10
	24.5	43.5	-10	-6	-10
	24.6	43.5	-10	99	-10
	24.7	10.5	-10	-73	-10
	24.8	3	-10	251	280
	24.9	168	-10	226	280
	25	25.5	-10	253	280
	25.1	-21	-10	452	280
	25.2	57	-10	281	280
	25.3	19.5	-10	-34	-10
	25.4	-36	-10	-150	-10
	25.5	-54	-10	-87	-10
	25.6	-55.5	-10	153	-10
	25.7	87	-10	-90	-10
	25.8	90	-10	302	280
	25.9	36	-10	172	280
	26	178.5	-10	183	280
	26.1	111	-10	365	280
	26.2	112.5	-10	104	280
	26.3	25.5	-10	283	280
	26.4	24	-10	-114	-10
	26.5	-81	-10	5	-10
	26.6	48	-10	-38	-10
	26.7	295.5	280	-146	-10
	26.8	366	280	-185	-10
	26.9	72	-10	-22	-10
	27	-1.5	-10	254	280
	27.1	78	-10	108	280
	27.2	90	-10	198	280
	27.3	-108	-10	279	280
	27.4	141	-10	162	280
	27.5	178.5	-10	281	280
	27.6	0	-10	362	280
	27.7	-4.5	-10	230	280
	27.8	120	-10	10	-10
	27.9	195	280	-84	-10
	28	178.5	280	-42	-10
	28.1	168	280	-5	-10
	28.2	288	280	-68	-10
	28.3	309	280	-92	-10
	28.4	268.5	280	-35	-10
	28.5	165	280	-43	-10
	28.6	214.5	280	-35	-10
	28.7	291	280	53	-10
	28.8	162	280	65	-10
	28.9	196.5	280	-108	-10
	29	313.5	280	2	-10
	29.1	195	280	44	-10
	29.2	277.5	280	-8	-10
	29.3	226.5	280	-61	-10
	29.4	192	280	108	-10
	29.5	243	280	-38	-10
	29.6	264	280	-120	-10
	29.7	210	280	-74	-10
	29.8	174	280	-83	-10
	29.9	397.5	280	-57	-10
	30	117	280	-158	-10
	30.1	238.5	280	-69	-10
	30.2	357	280	49	-10
	30.3	289.5	280	-60	-10
	30.4	252	280	-16	-10
	30.5	261	280	338	280
	30.6	10.5	-10	166	280
	30.7	75	-10	223	280
	30.8	100.5	-10	217	280
	30.9	-51	-10	262	280
	31	24	-10	341	280
	31.1	70.5	-10	364	280
	31.2	-18	-10	251	280
	31.3	27	-10	-98	-10
	31.4	-51	-10	-30	-10
	31.5	43.5	-10	-117	-10
	31.6	10.5	-10	235	280
	31.7	10.5	-10	204	280
	31.8	79.5	-10	209	280
	31.9	46.5	-10	273	280
	32	42	-10	305	280
	32.1	79.5	-10	183	280
	32.2	-46.5	-10	283	280
	32.3	49.5	-10	98	280
	32.4	174	-10	143	280
	32.5	6	-10	129	280
	32.6	43.5	-10	310	280
	32.7	75	-10	79	280
	32.8	-22.5	-10	218	280
	32.9	133.5	-10	212	280
	33	25.5	-10	244	280
	33.1	-3	-10	210	280
	33.2	51	-10	253	280
	33.3	-31.5	-10	142	280
	33.4	112.5	-10	28	-10
	33.5	-19.5	-10	179	-10
	33.6	-75	-10	141	-10
	33.7	-96	-10	-57	-10
	33.8	-30	-10	-83	-10
	33.9	-180	-10	-22	-10
	34	27	-10	150	-10
	34.1	49.5	-10	-28	-10
	34.2	192	280	-166	-10
	34.3	90	280	-7	-10
	34.4	340.5	280	-18	-10
	34.5	271.5	280	-95	-10
	34.6	49.5	-10	-108	-10
	34.7	-15	-10	88	-10
	34.8	31.5	-10	135	-10
	34.9	78	-10	275	280
	35	25.5	-10	186	280
	35.1	66	-10	236	280
	35.2	67.5	-10	238	280
	35.3	90	-10	160	280
	35.4	-87	-10	210	280
	35.5	42	-10	377	280
	35.6	-60	-10	290	280
	35.7	-22.5	-10	223	280
	35.8	43.5	-10	356	280
	35.9	3	-10	10	-10
	36	-28.5	-10	116	-10
	36.1	-63	-10	32	-10
	36.2	-63	-10	106	-10
	36.3	-112.5	-10	1	-10
	36.4	-16.5	-10	154	-10
	36.5	-13.5	-10	-73	-10
	36.6	-6	-10	6	-10
	36.7	-18	-10	37	-10
	36.8	-13.5	-10	33	-10
	36.9	-37.5	-10	98	-10
	37	-1.5	-10	33	-10
	37.1	9	-10	-138	-10
	37.2	12	-10	-11	-10
	37.3	-103.5	-10	16	-10
	37.4	123	280	78	-10
	37.5	207	280	9	-10
	37.6	190.5	280	-19	-10
	37.7	-45	-10	259	280
	37.8	-24	-10	282	280
	37.9	-60	-10	128	280
	38	54	-10	290	280
	38.1	63	-10	169	280
	38.2	-1.5	-10	183	280
	38.3	-16.5	-10	171	280
	38.4	136.5	-10	246	280
	38.5	0	-10	-90	-10
	38.6	-27	-10	-56	-10
	38.7	-72	-10	16	-10
	38.8	-90	-10	83	-10
	38.9	189	-10	-22	-10
	39	106.5	-10	24	-10
	39.1	127.5	-10	-37	-10
	39.2	-36	-10	220	280
	39.3	15	-10	198	280
	39.4	94.5	-10	162	280
	39.5	78	-10	160	280
	39.6	58.5	-10	141	280
	39.7	-12	-10	152	280
	39.8	13.5	-10	305	280
	39.9	27	-10	230	280
	40	16.5	-10	192	280

## Sheet: Figure 1e
Figure 1e		Relative detection (%)
	Observation time (s)	FRET-FISH	error	Ago-FISH	error
	0	0	0
	5	7.04547	2.26484
	10	47.2105	6.29767
	20	78.023	3.27487
	30	88.3313	3.85211
	40	93.3819	2.29195
	50	95.658	3.02924
	60	97.9848	1.44565
	70	99.1201	0.95091
	80	99.6709	0.67063
	90	99.7701	0.46172
	100	99.9008	0.29762
	110	100	0
	120	100	0
	150			1	2
	300			2.1	3
	450			38	18.7
	600			54	23.4
	750			76.1	21.7
	900			90.5	8.7
	1050			92.4	7.5
	1200			95.3	6.5
	1350			95.1	6
	1500			98.6	3
	1650			99	2
	1800			100	0

## Sheet: Figure 2c
Figure 2c	let-7a m1 (top)						let-7a m2 (middle)						let-7a m3 (bottom)
	time	Blue excitation	Blue excitation HMM fitting	Green excitation	Green excitation HMM fitting		time	Blue excitation	Blue excitation HMM fitting	Green excitation	Green excitation HMM fitting		time	Blue excitation	Blue excitation HMM fitting	Green excitation	Green excitation HMM fitting
	0	-1.35277	54	163.855	120		0	-1.76255	90	112.892	105		0	44.647	48	-56.565	34
	0.2	31.5986	54	168.918	120		0.2	79.0976	90	238.701	105		0.1	137.341	48	70.2028	34
	0.4	118.55	54	137.981	120		0.4	82.9578	90	221.509	105		0.2	67.0356	48	65.9706	34
	0.6	-9.49851	54	129.044	120		0.6	9.81793	90	134.317	105		0.3	73.73	48	-18.2617	34
	0.8	50.4529	54	160.107	120		0.8	54.6781	90	329.126	420		0.4	136.424	48	-32.4939	34
	1	133.404	54	116.17	120		1	85.5383	90	290.934	420		0.5	84.1187	48	85.2738	34
	1.2	100.356	54	108.232	120		1.2	42.3984	90	95.7426	105		0.6	67.813	48	38.0416	34
	1.4	103.307	54	129.295	120		1.4	89.2586	90	22.551	105		0.7	42.5073	48	-45.1906	34
	1.6	74.2586	54	132.358	120		1.6	133.119	90	225.359	105		0.8	56.2017	48	24.5771	34
	1.8	122.21	54	122.421	120		1.8	100.979	90	53.1677	105		0.9	374.896	350	38.3449	34
	2	59.1614	54	242.484	120		2	59.839	90	-3.02387	105		1	75.5903	48	-23.8873	34
	2.2	103.113	54	93.5467	120		2.2	99.6992	90	319.785	105		1.1	43.2847	48	43.8804	34
	2.4	168.064	54	167.61	120		2.4	109.559	90	226.593	105		1.2	17.979	48	-35.3518	34
	2.6	64.0157	54	103.672	120		2.6	32.4195	90	99.4013	105		1.3	69.6733	48	-92.584	34
	2.8	41.9671	54	234.735	120		2.8	4.27968	90	99.2097	105		1.4	76.3677	48	12.1837	34
	3	145.919	550	208.798	120		3	139.14	90	31.018	105		1.5	63.062	48	114.951	34
	3.2	571.87	550	126.861	120		3.2	-50	90	144.826	105		1.6	85.7563	48	3.71925	34
	3.4	168.821	54	202.924	120		3.4	39.8602	90	93.6348	105		1.7	98.4507	48	45.487	34
	3.6	15.7728	54	88.9868	120		3.6	138.72	90	88.4432	105		1.8	359.145	350	125.255	34
	3.8	68.7242	54	183.05	120		3.8	56.5805	90	120.252	105		1.9	156.839	48	175.023	34
	4	10.6756	54	90.1125	120		4	84.4406	90	234.06	105		2	-7.4663	48	-3.20969	34
	4.2	47.627	54	-21.8246	120		4.2	19.3008	90	187.868	105		2.1	84.228	48	101.558	34
	4.4	100.578	54	-47.7617	120		4.4	120.161	90	-17.3233	105		2.2	80.9224	48	73.3258	34
	4.6	27.5299	54	110.301	120		4.6	82.0211	90	187.485	105		2.3	45.6167	48	-119.906	34
	4.8	88.4813	54	-31.636	120		4.8	98.8813	90	219.293	105		2.4	415.311	350	-61.1386	34
	5	36.4327	54	78.4269	120		5	25.7414	90	40.1019	105		2.5	355.005	350	94.6291	34
	5.2	50.3841	54	284.49	120		5.2	68.6016	90	211.91	105		2.6	371.7	350	36.3969	34
	5.4	166.336	54	132.553	120		5.4	30.4618	90	48.7186	105		2.7	-1.60594	48	48.1647	34
	5.6	41.287	54	183.615	120		5.6	105.322	90	161.527	105		2.8	26.0884	48	94.9324	34
	5.8	39.2384	54	282.678	120		5.8	-25.8179	90	96.3354	105		2.9	91.7827	48	26.7002	34
	6	83.1898	54	252.741	120		6	146.042	90	-29.8562	105		3	-14.5229	48	37.468	34
	6.2	20.1412	54	103.804	120		6.2	43.9024	90	143.952	105		3.1	127.171	48	-56.7643	34
	6.4	17.0927	54	109.867	120		6.4	-32.2375	90	142.761	105		3.2	159.866	48	-5.99652	34
	6.6	51.0441	54	43.9298	120		6.6	65.6227	90	17.5689	105		3.3	24.5601	48	0.77125	34
	6.8	18.9955	54	191.993	120		6.8	52.4829	90	85.3773	105		3.4	313.254	350	82.539	34
	7	26.9469	54	141.056	120		7	21.343	90	111.186	105		3.5	432.949	350	56.3068	34
	7.2	-16.1016	54	179.118	120		7.2	28.2032	90	138.994	105		3.6	92.6431	48	42.0745	34
	7.4	111.85	54	129.181	120		7.4	76.0633	90	441.802	420		3.7	102.337	48	17.8423	34
	7.6	27.8012	54	135.244	120		7.6	69.9235	90	498.611	420		3.8	150.032	48	117.61	34
	7.8	30.7526	54	146.307	120		7.8	83.7837	90	141.419	105		3.9	400.726	350	149.378	34
	8	132.704	54	142.37	120		8	103.644	90	156.228	105		4	277.42	350	2.1456	34
	8.2	121.655	54	193.433	120		8.2	57.504	90	96.036	105		4.1	525.115	350	209.913	34
	8.4	64.6069	54	47.4956	120		8.4	25.3641	90	112.844	105		4.2	430.809	350	27.6811	34
	8.6	91.5583	54	231.558	120		8.6	107.224	90	103.653	105		4.3	391.503	350	-71.5511	34
	8.8	29.5097	54	169.621	120		8.8	32.0845	90	103.461	105		4.4	121.198	48	85.2167	34
	9	85.4611	54	107.684	120		9	64.9446	90	267.27	105		4.5	-5.10788	48	88.9844	34
	9.2	14.4125	54	129.747	120		9.2	99.8048	90	71.0779	105		4.6	131.586	48	-58.2478	34
	9.4	72.364	54	101.81	120		9.4	51.6649	90	320.886	420		4.7	414.281	350	54.52	34
	9.6	-14.6846	54	174.873	120		9.6	90.5251	90	390.695	420		4.8	275.975	350	-34.7123	34
	9.8	21.2668	54	205.936	120		9.8	175.385	90	409.503	420		4.9	100.669	48	17.0555	34
	10	100.218	54	51.9985	120		10	208.245	90	181.311	105		5	86.3638	48	99.8232	34
	10.2	52.1696	54	200.061	120		10.2	86.1056	90	246.12	105		5.1	63.0581	48	73.591	34
	10.4	52.1211	54	94.1242	120		10.4	120.966	90	190.928	105		5.2	39.7525	48	53.3588	34
	10.6	28.0725	54	158.187	120		10.6	67.8259	90	191.737	105		5.3	157.447	48	81.1265	34
	10.8	97.0239	54	130.25	120		10.8	87.6861	90	65.545	105		5.4	65.1411	48	103.894	34
	11	-7.02467	54	141.313	120		11	94.5462	90	65.3534	105		5.5	93.8355	48	-9.33794	34
	11.2	101.927	54	157.376	120		11.2	68.4064	90	22.1617	105		5.6	19.5298	48	-84.5702	34
	11.4	40.8782	54	40.4386	120		11.4	101.267	90	239.97	105		5.7	133.224	48	7.19759	34
	11.6	53.8296	54	172.501	120		11.6	163.127	90	442.779	420		5.8	92.9185	48	-27.0346	34
	11.8	92.781	54	138.564	120		11.8	155.987	90	236.587	105		5.9	158.613	48	92.7331	34
	12	39.7324	54	148.627	120		12	52.847	90	193.395	105		6	42.3072	48	-15.4991	34
	12.2	25.6838	54	14.69	120		12.2	42.7072	90	202.204	105		6.1	74.0015	48	-11.7314	34
	12.4	64.6353	54	222.753	120		12.4	20.5673	90	116.012	105		6.2	143.696	48	-64.9636	34
	12.6	5.58669	54	162.816	120		12.6	89.4275	90	152.82	105		6.3	47.3902	48	30.8042	34
	12.8	62.5381	54	134.879	120		12.8	124.288	90	14.6288	105		6.4	23.0845	48	62.5719	34
	13	6.48953	54	40.9415	120		13	125.148	90	128.437	105		6.5	88.7789	48	78.3397	34
	13.2	114.441	54	28.0043	120		13.2	106.008	90	302.246	105		6.6	57.4732	48	114.107	34
	13.4	111.392	54	177.067	120		13.4	132.868	90	153.054	105		6.7	12.1675	48	85.8752	34
	13.6	2.34379	54	103.13	120		13.6	80.7283	90	145.862	105		6.8	105.862	48	52.643	34
	13.8	10.2952	54	39.193	120		13.8	79.5884	90	91.6707	105		6.9	313.556	350	40.4108	34
	14	112.247	54	114.256	120		14	31.4486	90	152.479	105		7	20.2505	48	56.1785	34
	14.2	-11.8019	54	171.319	120		14.2	190.309	90	319.287	420		7.1	11.9449	48	-71.0537	34
	14.4	73.1495	54	75.3816	120		14.4	189.169	90	500.096	420		7.2	64.6392	48	-68.2859	34
	14.6	105.101	54	134.444	120		14.6	131.029	90	269.904	420		7.3	207.334	48	3.48182	34
	14.8	36.0523	54	73.5073	120		14.8	162.889	90	139.713	105		7.4	65.0279	48	21.2496	34
	15	-7.99627	54	7.57014	120		15	147.749	90	315.521	420		7.5	108.722	48	20.0173	34
	15.2	85.9552	54	127.633	120		15.2	117.61	90	426.329	420		7.6	167.417	48	-36.2149	34
	15.4	30.9066	54	42.6959	120		15.4	146.47	90	228.138	105		7.7	161.111	48	98.5529	34
	15.6	17.858	54	111.759	120		15.6	90.3299	90	103.946	105		7.8	114.805	48	88.3206	34
	15.8	81.8094	54	18.8216	120		15.8	89.19	90	86.7545	105		7.9	193.5	48	-78.9116	34
	16	58.7608	54	113.884	120		16	158.05	90	248.563	105		8	112.194	48	123.856	34
	16.2	61.7122	54	46.9473	120		16.2	78.9104	90	7.37132	105		8.1	162.888	48	-30.3761	34
	16.4	32.6637	54	146.01	120		16.4	15.7705	90	236.18	105		8.2	104.583	48	13.3917	34
	16.6	92.6151	54	109.073	120		16.6	140.631	90	64.9881	105		8.3	-29.7231	48	5.15946	34
	16.8	80.5665	54	81.1359	120		16.8	53.4909	90	162.796	105		8.4	11.9712	48	15.9272	34
	17	-33.4821	54	184.199	120		17	88.351	90	224.605	105		8.5	80.6656	48	2.69499	34
	17.2	104.469	54	-39.7383	120		17.2	113.211	90	35.4132	105		8.6	20.3599	48	31.4627	34
	17.4	38.4208	54	33.3245	120		17.4	45.0713	90	171.222	105		8.7	13.0543	48	-34.7695	34
	17.6	58.3722	54	191.387	120		17.6	35.9315	90	279.03	105		8.8	12.7486	48	-74.0017	34
	17.8	39.3236	54	50.4503	120		17.8	52.7916	90	24.8384	105		8.9	117.443	48	18.766	34
	18	152.275	54	190.513	120		18	58.6518	90	198.647	105		9	86.1373	48	37.5338	34
	18.2	71.2264	54	62.576	120		18.2	84.512	90	128.455	105		9.1	80.8316	48	-131.698	34
	18.4	85.1779	54	88.6389	120		18.4	44.3721	90	25.2635	105		9.2	39.526	48	-58.9307	34
	18.6	129.129	54	45.7017	120		18.6	103.232	90	401.072	420		9.3	-52.7797	48	51.8371	34
	18.8	109.081	54	212.765	120		18.8	172.092	90	214.88	420		9.4	54.9146	48	-94.3951	34
	19	47.0321	54	52.8275	120		19	124.953	90	402.689	420		9.5	61.609	48	159.373	34
	19.2	116.984	54	110.89	120		19.2	138.813	90	130.497	105		9.6	108.303	48	-15.8596	34
	19.4	-47.065	54	15.9532	120		19.4	140.673	90	53.3055	105		9.7	96.9976	48	-23.0918	34
	19.6	-36.1136	54	60.016	120		19.6	127.533	90	152.114	105		9.8	12.692	48	-6.32408	34
	19.8	95.8378	54	114.079	120		19.8	26.3932	90	82.9222	105		9.9	68.3863	48	37.4437	34
	20	22.7892	54	197.142	120		20	99.2534	90	103.731	105		10	124.081	48	76.2114	34
	20.2	130.741	54	183.205	120		20.2	98.1136	90	202.539	105		10.1	148.775	48	16.9792	34
	20.4	95.6921	54	133.268	120		20.4	101.974	90	125.347	105		10.2	129.469	48	-8.25302	34
	20.6	75.6435	54	43.3304	120		20.6	26.8339	90	471.156	420		10.3	87.1637	48	31.5147	34
	20.8	54.5949	54	57.3933	120		20.8	129.694	90	386.964	420		10.4	20.858	48	-67.7175	34
	21	73.5463	54	99.4561	120		21	81.5542	90	238.773	105		10.5	23.5523	48	106.05	34
	21.2	172.498	54	94.519	120		21.2	94.4144	90	207.581	105		10.6	20.2467	48	144.818	34
	21.4	23.4492	54	110.582	120		21.4	141.275	90	67.3893	105		10.7	10.941	48	-14.4142	34
	21.6	155.401	54	118.645	120		21.6	14.1347	90	97.1977	105		10.8	53.6353	48	1.35357	34
	21.8	119.352	54	-8.29242	120		21.8	92.9948	90	213.006	105		10.9	125.33	48	13.1213	34
	22	74.3034	54	72.7704	120		22	202.855	90	115.814	105		11	194.024	48	96.8891	34
	22.2	173.255	54	54.8333	120		22.2	56.7152	90	115.623	105		11.1	100.718	48	35.6569	34
	22.4	-9.79372	54	76.8962	120		22.4	90.5753	90	193.431	105		11.2	-9.58732	48	-23.5754	34
	22.6	36.1577	54	85.959	120		22.6	89.4355	90	163.24	105		11.3	78.107	48	41.1924	34
	22.8	28.1091	54	-43.9781	120		22.8	169.296	90	178.048	105		11.4	-10.1986	48	0.96015	34
	23	70.0605	54	50.0848	120		23	86.1558	90	242.856	105		11.5	91.4957	48	61.7279	34
	23.2	-12.988	54	131.148	120		23.2	99.016	90	107.665	105		11.6	30.19	48	24.4957	34
	23.4	54.9634	54	80.2105	120		23.4	117.876	90	180.473	105		11.7	30.8844	48	-25.7366	34
	23.6	87.9148	54	91.2734	120		23.6	112.736	90	144.281	105		11.8	5.5787	48	80.0312	34
	23.8	125.866	54	179.336	120		23.8	50.5964	90	281.09	420		11.9	194.273	48	-23.201	34
	24	103.818	54	78.3991	120		24	63.4566	90	403.898	420		12	109.967	48	-3.43326	34
	24.2	85.7691	54	117.462	120		24.2	17.3167	90	431.707	420		12.1	57.6617	48	9.3345	34
	24.4	84.7205	54	154.525	120		24.4	149.177	90	221.515	105		12.2	-28.644	48	205.102	34
	24.6	41.6719	54	-19.4123	120		24.6	146.037	90	221.323	105		12.3	61.0504	48	-25.13	34
	24.8	134.623	54	110.651	120		24.8	185.897	90	175.132	105		12.4	134.745	48	37.6378	34
	25	24.5747	54	63.7134	120		25	131.757	90	151.94	105		12.5	28.4391	48	24.4056	34
	25.2	63.5262	54	148.776	120		25.2	62.6176	90	169.749	105		12.6	189.133	350	77.1733	34
	25.4	49.4776	54	159.839	120		25.4	90.4777	90	333.557	420		12.7	422.828	350	44.9411	34
	25.6	46.429	54	174.902	120		25.6	37.3379	90	447.365	420		12.8	72.5221	48	171.709	34
	25.8	113.38	54	55.9649	120		25.8	199.198	90	435.174	420		12.9	350.216	350	37.4766	34
	26	33.3318	54	58.0278	120		26	95.0582	90	160.982	105		13	432.911	350	-21.7556	34
	26.2	37.2833	54	181.091	120		26.2	157.918	90	149.79	105		13.1	428.605	350	38.0121	34
	26.4	64.2347	54	191.153	120		26.4	101.778	90	122.599	105		13.2	453.299	350	86.7799	34
	26.6	84.1861	54	29.2163	120		26.6	29.6387	90	194.407	105		13.3	60.9938	48	-0.45233	34
	26.8	96.1375	54	73.2792	120		26.8	104.499	90	160.216	105		13.4	83.6881	48	58.3154	34
	27	57.0889	54	90.3421	120		27	139.359	90	0.024	105		13.5	86.3824	48	100.083	34
	27.2	164.04	54	-14.5951	120		27.2	41.2191	90	131.832	105		13.6	17.0768	48	22.851	34
	27.4	35.9918	54	61.4678	120		27.4	38.0793	90	125.641	105		13.7	299.771	350	85.6187	34
	27.6	173.943	54	148.531	120		27.6	72.9395	90	103.449	105		13.8	171.465	350	-99.6135	34
	27.8	74.8946	54	49.5936	120		27.8	48.7996	90	41.2575	105		13.9	328.16	350	-16.8457	34
	28	113.846	54	145.656	120		28	141.66	90	14.0659	105		14	381.854	350	-24.078	34
	28.2	98.7975	54	54.7193	120		28.2	35.5199	90	155.874	105		14.1	171.548	48	13.6898	34
	28.4	63.7489	54	122.782	120		28.4	51.3801	90	69.6827	105		14.2	138.243	48	119.458	34
	28.6	62.7003	54	54.845	120		28.6	-13.7597	90	-6.50894	105		14.3	119.937	48	-18.7747	34
	28.8	92.6517	54	31.9079	120		28.8	71.1004	90	283.299	105		14.4	177.631	48	8.99308	34
	29	-41.3969	54	61.9707	120		29	62.9606	90	107.108	105		14.5	75.3258	48	19.7608	34
	29.2	56.5546	54	157.034	120		29.2	14.8207	90	190.916	105		14.6	364.02	350	18.5286	34
	29.4	51.506	54	251.096	120		29.4	51.6809	90	151.725	105		14.7	330.714	350	-32.7036	34
	29.6	144.457	54	183.159	120		29.6	157.541	90	326.533	420		14.8	-22.5912	48	7.06414	34
	29.8	25.4088	54	177.222	120		29.8	50.4012	90	127.341	105		14.9	130.103	48	165.832	34
	30	1.36024	54	153.285	120		30	65.2614	90	172.15	105		15	485.797	350	58.5997	34
	30.2	29.3117	54	308.348	120		30.2	37.1215	90	203.958	105		15.1	232.492	350	110.367	34
	30.4	24.2631	54	145.411	120		30.4	130.982	90	95.7665	105		15.2	96.1861	48	86.1352	34
	30.6	6.2145	54	85.4737	120		30.6	92.8418	90	221.575	105		15.3	38.8805	48	95.903	34
	30.8	78.1659	54	-36.4635	120		30.8	135.702	90	339.383	420		15.4	145.575	48	55.6707	34
	31	34.1173	54	8.5994	120		31	70.5622	90	299.192	420		15.5	78.2692	48	4.43849	34
	31.2	36.0688	54	64.6623	120		31.2	142.422	90	399	420		15.6	53.9635	48	33.2062	34
	31.4	153.02	54	111.725	120		31.4	88.2825	90	141.808	105		15.7	41.6578	48	9.97401	34
	31.6	36.9716	54	99.788	120		31.6	121.143	90	77.6168	105		15.8	128.352	48	128.742	34
	31.8	131.923	54	-7.14914	120		31.8	161.003	90	25.4252	105		15.9	46.0465	48	31.5095	34
	32	-5.12556	54	89.9137	120		32	84.863	90	142.234	105		16	-24.2592	48	52.2773	34
	32.2	81.8259	54	95.9766	120		32.2	71.7231	90	153.042	105		16.1	124.435	48	53.0451	34
	32.4	36.7773	54	115.039	120		32.4	103.583	90	261.85	105		16.2	5.12952	48	-2.18716	34
	32.6	39.7287	54	83.1023	120		32.6	174.443	90	275.659	105		16.3	116.824	48	28.5806	34
	32.8	117.68	54	211.165	120		32.8	82.3036	90	138.467	105		16.4	-23.4818	48	90.3484	34
	33	25.6315	54	195.228	120		33	79.1638	90	209.275	105		16.5	120.213	48	47.1161	34
	33.2	71.583	54	95.2909	120		33.2	106.024	90	128.084	105		16.6	26.9069	48	-14.1161	34
	33.4	25.5344	54	103.354	120		33.4	52.8841	90	197.892	105		16.7	35.6012	48	79.6517	34
	33.6	43.4858	54	62.4166	120		33.6	17.7443	90	152.701	105		16.8	140.296	48	-44.5806	34
	33.8	7.43722	54	177.48	120		33.8	154.604	90	211.509	105		16.9	198.99	350	47.1872	34
	34	65.3886	54	68.5424	120		34	70.4646	90	198.317	105		17	534.684	350	-126.045	34
	34.2	94.3401	54	90.6052	120		34.2	97.3247	90	335.126	420		17.1	520.379	350	-63.2773	34
	34.4	83.2915	54	94.6681	120		34.4	132.185	90	262.934	105		17.2	1.07289	48	18.4905	34
	34.6	31.2429	54	229.731	120		34.6	55.0451	90	69.7425	105		17.3	13.7672	48	80.2582	34
	34.8	57.1943	54	129.794	120		34.8	157.905	90	230.551	105		17.4	26.4616	48	25.026	34
	35	44.1457	54	53.8567	120		35	164.765	90	127.359	105		17.5	68.1559	48	11.7938	34
	35.2	38.0972	54	93.9196	120		35.2	103.626	90	282.168	105		17.6	44.8502	48	27.5615	34
	35.4	152.049	54	224.982	120		35.4	89.4857	90	150.976	105		17.7	64.5446	48	22.3293	34
	35.6	-50	54	124.045	120		35.6	112.346	90	17.7845	105		17.8	108.239	48	58.0971	34
	35.8	81.9514	54	200.108	120		35.8	90.206	90	161.593	105		17.9	40.9333	48	52.8648	34
	36	45.9028	54	153.171	120		36	72.0662	90	216.401	105		18	138.628	48	43.6326	34
	36.2	9.85426	54	206.234	120		36.2	94.9263	90	106.21	105		18.1	125.322	48	-7.59964	34
	36.4	106.806	54	198.297	120		36.4	-49.2135	90	141.018	105		18.2	33.0163	48	124.168	34
	36.6	70.7571	54	114.36	120		36.6	123.647	90	164.826	105		18.3	26.7106	48	80.9359	34
	36.8	34.7085	54	192.423	120		36.8	27.5068	90	362.635	420		18.4	22.4049	48	-0.29635	34
	37	13.6599	54	115.485	120		37	51.367	90	212.443	105		18.5	105.099	48	-30.5286	34
	37.2	49.6114	54	39.5482	120		37.2	43.2271	90	71.2515	105		18.6	157.794	48	91.2392	34
	37.4	157.563	54	106.611	120		37.4	49.0873	90	353.06	420		18.7	132.488	48	-32.9931	34
	37.6	64.5142	54	285.674	120		37.6	112.947	90	131.868	105		18.8	156.182	48	54.7747	34
	37.8	84.4656	54	178.737	120		37.8	19.8076	90	23.6767	105		18.9	135.877	48	102.542	34
	38	52.417	54	148.8	120		38	6.66776	90	196.485	105		19	404.571	350	107.31	34
	38.2	-0.63154	54	118.863	120		38.2	89.5279	90	202.293	105		19.1	48.2653	48	157.078	34
	38.4	34.3199	54	128.925	120		38.4	113.388	90	401.102	420		19.2	234.96	350	113.846	34
	38.6	127.271	54	138.988	120		38.6	70.2482	90	283.91	420		19.3	370.654	350	172.614	34
	38.8	78.2227	54	53.0512	120		38.8	86.1084	90	273.719	420		19.4	368.348	350	42.3813	34
	39	38.1741	54	301.114	120		39	78.9685	90	143.527	105		19.5	477.043	350	111.149	34
	39.2	105.126	54	161.177	120		39.2	28.8287	90	216.335	105		19.6	481.737	350	141.917	34
	39.4	77.077	54	76.2398	120		39.4	106.689	90	113.144	105		19.7	96.4313	48	-50.3154	34
	39.6	91.0284	54	212.303	120		39.6	132.549	90	217.952	105		19.8	157.126	48	-82.5477	34
	39.8	104.98	54	110.365	120		39.8	40.4092	90	93.7605	105		19.9	183.82	48	46.2201	34
	40	159.931	54	74.4284	120		40	61.2694	90	155.569	105		20	174.514	48	113.988	34
													20.1	70.2087	48	-84.2444	34
													20.2	102.903	48	19.5234	34
													20.3	105.597	48	145.291	34
													20.4	76.2917	48	6.05893	34
													20.5	131.986	48	72.8267	34
													20.6	102.68	48	-15.4055	34
													20.7	43.3747	48	115.362	34
													20.8	195.069	350	1.12999	34
													20.9	263.763	350	-14.1022	34
													21	281.458	350	150.666	34
													21.1	65.152	48	71.4333	34
													21.2	76.8464	48	73.201	34
													21.3	108.541	48	-10.0312	34
													21.4	153.235	48	6.73658	34
													21.5	292.929	350	49.5043	34
													21.6	195.624	350	87.2721	34
													21.7	11.318	48	3.03987	34
													21.8	46.0124	48	-5.19237	34
													21.9	66.7067	48	3.5754	34
													22	11.4011	48	67.3432	34
													22.1	18.0954	48	81.1109	34
													22.2	54.7897	48	43.8787	34
													22.3	31.4841	48	22.6465	34
													22.4	-3.8216	48	-76.5858	34
													22.5	23.8727	48	-28.818	34
													22.6	314.567	350	73.9497	34
													22.7	275.261	350	114.718	34
													22.8	357.956	350	16.4853	34
													22.9	381.65	350	53.253	34
													23	253.344	350	31.0208	34
													23.1	54.0388	48	13.7886	34
													23.2	45.7331	48	61.5563	34
													23.3	61.4274	48	37.3241	34
													23.4	19.1218	48	221.092	34
													23.5	24.8161	48	25.8596	34
													23.6	66.5104	48	78.6274	34
													23.7	361.205	350	10.3952	34
													23.8	24.8991	48	121.163	34
													23.9	11.5935	48	168.931	34
													24	21.2878	48	67.6984	34
													24.1	76.9821	48	-11.5338	34
													24.2	45.6765	48	166.234	34
													24.3	73.3708	48	167.002	34
													24.4	305.065	350	117.769	34
													24.5	216.759	350	26.5373	34
													24.6	66.4538	48	130.305	34
													24.7	244.148	350	136.073	34
													24.8	402.842	350	147.841	34
													24.9	249.537	350	49.6083	34
													25	250.231	350	17.3761	34
													25.1	1.9255	48	-29.8561	34
													25.2	81.6198	48	0.91162	34
													25.3	48.3142	48	74.6794	34
													25.4	-21.9915	48	36.4472	34
													25.5	190.703	350	41.2149	34
													25.6	348.397	350	58.9827	34
													25.7	305.092	350	47.7504	34
													25.8	338.786	350	-36.4818	34
													25.9	75.4802	48	33.286	34
													26	62.1745	48	-5.94627	34
													26.1	101.869	48	35.8215	34
													26.2	100.563	48	161.589	34
													26.3	107.258	48	105.357	34
													26.4	102.952	48	227.125	34
													26.5	170.646	48	119.893	34
													26.6	115.341	48	132.66	34
													26.7	86.0349	48	123.428	34
													26.8	384.729	350	150.196	34
													26.9	297.424	350	70.9636	34
													27	358.118	350	172.731	34
													27.1	428.812	350	80.4991	34
													27.2	327.507	350	-24.7331	34
													27.3	279.201	350	136.035	34
													27.4	63.8952	48	89.8024	34
													27.5	-26.4104	48	67.5702	34
													27.6	104.284	48	-6.66204	34
													27.7	127.978	48	82.1057	34
													27.8	64.6726	48	135.873	34
													27.9	33.3669	48	-18.3588	34
													28	-37.9387	48	-38.591	34
													28.1	299.756	350	81.1768	34
													28.2	88.4499	48	148.945	34
													28.3	96.1443	48	-3.28769	34
													28.4	149.839	48	118.48	34
													28.5	355.533	350	122.248	34
													28.6	377.227	350	81.0156	34
													28.7	16.9216	48	-11.2166	34
													28.8	6.61596	48	230.551	34
													28.9	-1.68971	48	90.3189	34
													29	381.005	350	167.087	34
													29.1	406.699	350	95.8544	34
													29.2	11.3933	48	145.622	34
													29.3	345.088	350	-28.6101	34
													29.4	-14.218	48	1.15772	34
													29.5	78.4763	48	80.9255	34
													29.6	87.1706	48	-26.3068	34
													29.7	283.865	350	-15.539	34
													29.8	405.559	350	-3.77122	34
													29.9	338.254	350	53.9965	34
													30	339.948	350	68.7643	34
													30.1	-26.3577	48	154.532	34
													30.2	208.337	350	30.2998	34
													30.3	393.031	350	-97.9324	34
													30.4	158.725	48	0.83536	34
													30.5	56.4197	48	24.6031	34
													30.6	43.114	48	95.3709	34
													30.7	7.80835	48	22.1386	34
													30.8	65.5027	48	-1.09358	34
													30.9	55.197	48	16.6742	34
													31	320.891	350	22.4419	34
													31.1	290.586	350	75.2097	34
													31.2	79.28	48	19.9775	34
													31.3	98.9744	48	61.7452	34
													31.4	18.6687	48	-9.487	34
													31.5	120.363	48	64.2808	34
													31.6	120.057	48	61.0485	34
													31.7	54.7517	48	128.816	34
													31.8	112.446	48	64.5841	34
													31.9	56.1404	48	112.352	34
													32	-10.1653	48	72.1196	34
													32.1	81.5291	48	58.8873	34
													32.2	69.2234	48	87.6551	34
													32.3	-32.0823	48	-13.5771	34
													32.4	19.6121	48	38.1906	34
													32.5	92.3064	48	40.9584	34
													32.6	41.0007	48	24.7262	34
													32.7	110.695	48	69.4939	34
													32.8	44.3894	48	-21.7383	34
													32.9	176.084	48	112.029	34
													33	177.778	48	112.797	34
													33.1	62.4724	48	46.565	34
													33.2	45.1668	48	101.333	34
													33.3	26.8611	48	88.1005	34
													33.4	15.5555	48	23.8683	34
													33.5	10.2498	48	74.636	34
													33.6	338.944	350	10.4038	34
													33.7	379.638	350	0.17158	34
													33.8	339.333	350	49.9393	34
													33.9	239.027	350	131.707	34
													34	40.7215	48	25.4749	34
													34.1	141.416	48	125.243	34
													34.2	159.11	48	161.01	34
													34.3	21.8045	48	-37.2218	34
													34.4	151.499	48	25.5459	34
													34.5	271.193	350	178.314	34
													34.6	161.887	48	111.081	34
													34.7	40.5818	48	102.849	34
													34.8	-4.72384	48	139.617	34
													34.9	289.971	350	59.3847	34
													35	155.665	48	33.1525	34
													35.1	117.359	48	49.9203	34
													35.2	36.0535	48	53.688	34
													35.3	22.7478	48	196.456	34
													35.4	19.4422	48	49.2236	34
													35.5	190.137	350	11.9913	34
													35.6	350.831	350	82.7591	34
													35.7	335.525	350	2.52687	34
													35.8	367.22	350	109.295	34
													35.9	23.9139	48	-16.9376	34
													36	37.6082	48	232.83	34
													36.1	32.3025	48	-82.4021	34
													36.2	-39.0031	48	176.366	34
													36.3	-70.3088	48	-10.8666	34
													36.4	76.3855	48	87.9012	34
													36.5	95.0799	48	-6.33102	34
													36.6	50.7742	48	42.4367	34
													36.7	-42.5314	48	-41.7955	34
													36.8	370.163	350	-52.0277	34
													36.9	271.857	350	34.74	34
													37	57.5516	48	9.5078	34
													37.1	6.24591	48	180.276	34
													37.2	4.94025	48	178.043	34
													37.3	72.6346	48	58.8111	34
													37.4	85.3289	48	117.579	34
													37.5	383.023	350	102.347	34
													37.6	407.718	350	134.114	34
													37.7	523.412	350	-46.1178	34
													37.8	477.106	350	56.6499	34
													37.9	415.801	350	-19.5823	34
													38	68.4949	48	122.185	34
													38.1	99.1893	48	139.953	34
													38.2	42.8836	48	33.721	34
													38.3	37.578	48	103.489	34
													38.4	54.2723	48	56.2565	34
													38.5	-25.0334	48	217.024	34
													38.6	13.661	48	66.792	34
													38.7	18.3553	48	43.5598	34
													38.8	386.05	350	136.328	34
													38.9	200.744	350	97.0953	34
													39	55.4383	48	138.863	34
													39.1	-27.8674	48	202.631	34
													39.2	215.827	48	100.399	34
													39.3	71.5213	48	115.166	34
													39.4	1.21565	48	81.9341	34
													39.5	-28.09	48	26.7019	34
													39.6	75.6043	48	-48.5303	34
													39.7	78.2987	48	18.2374	34
													39.8	92.993	48	-87.9948	34
													39.9	167.687	48	90.773	34
													40	129.382	48	-7.45927	34

## Sheet: Figure 3
Figure 3		Spot number
	Concentraion (pM)	HeLa-S3 (black squares)	error	control (red circles)	error
	0	16.7468	4.34824	0	0
	10	27.483	5.71064	6.32317	5.52233
	20	29.1632	3.48051	9.89916	6.15365
	30	40.0179	3.89356	18.6906	3.98173
	40	44.2965	2.30033	20.6812	7.00582
	50	45.6779	1.26731	27.157	7.49126

## Sheet: Figure S1a
Figure S1a	let-7a trace1						let-7a trace2						let-7a trace3
	time	Blue excitation	Blue excitation HMM fitting	Green excitation	Green excitation HMM fitting		time	Blue excitation	Blue excitation HMM fitting	Green excitation	Green excitation HMM fitting		time	Blue excitation	Blue excitation HMM fitting	Green excitation	Green excitation HMM fitting
	0	13	120	180	150		0	398	600	219	200		0	57.126	100	150.677	150
	0.2	128	120	267	150		0.2	34	50	182	200		0.2	181.84	100	63.4433	150
	0.4	71	120	-13	150		0.4	27	50	155	200		0.4	77.5563	100	199.21	150
	0.6	505	570	203	150		0.6	92	50	221	200		0.6	156.274	100	317.976	150
	0.8	540	570	238	150		0.8	560	600	227	200		0.8	117.992	100	212.742	150
	1	468	570	45	150		1	60	50	355	200		1	85.7123	100	41.5088	150
	1.2	167	120	142	150		1.2	673	600	255	200		1.2	131.434	100	173.275	150
	1.4	223	120	645	600		1.4	649	600	234	200		1.4	547.157	550	215.041	150
	1.6	89	120	377	600		1.6	607	600	87	200		1.6	583.881	550	149.807	150
	1.8	214	120	372	600		1.8	710	600	219	200		1.8	439.607	550	193.573	150
	2	63	120	21	150		2	690	600	133	200		2	558.334	550	191.34	150
	2.2	116	120	298	150		2.2	473	600	97	200		2.2	547.062	550	6.10555	150
	2.4	502	570	154	150		2.4	32	50	642	650		2.4	143.792	100	670.872	550
	2.6	563	570	44	150		2.6	60	50	266	650		2.6	128.524	100	218.637	150
	2.8	591	570	353	150		2.8	66	50	672	650		2.8	144.256	100	112.403	150
	3	49	120	142	150		3	126	50	99	200		3	428.99	550	162.169	150
	3.2	10	120	-50	150		3.2	406	600	379	200		3.2	585.726	550	273.935	150
	3.4	9	120	165	150		3.4	609	600	307	200		3.4	581.463	550	95.7007	150
	3.6	670	570	232	150		3.6	95	50	208	200		3.6	532.201	550	48.4663	150
	3.8	535	570	493	600		3.8	591	600	276	200		3.8	468.941	550	61.232	150
	4	320	570	217	150		4	197	50	214	200		4	137.682	100	492.998	550
	4.2	582	570	10	150		4.2	523	600	231	200		4.2	239.425	100	112.763	150
	4.4	573	570	240	150		4.4	58	50	136	200		4.4	207.169	100	617.529	550
	4.6	586	570	102	150		4.6	-45	50	161	200		4.6	20.9141	100	238.294	150
	4.8	615	570	185	150		4.8	733	600	239	200		4.8	42.6609	100	251.059	150
	5	512	570	275	150		5	589	600	215	200		5	121.409	100	432.825	550
	5.2	129	120	193	150		5.2	100	50	304	200		5.2	99.1587	100	59.5902	150
	5.4	-5	120	490	600		5.4	4	50	241	200		5.4	71.9097	100	111.355	150
	5.6	84	120	166	150		5.6	591	600	153	200		5.6	24.6621	100	202.121	150
	5.8	101	120	209	150		5.8	553	600	200	200		5.8	646.416	550	179.886	150
	6	76	120	46	150		6	212	50	169	200		6	554.171	550	162.651	150
	6.2	192	120	127	150		6.2	32	50	271	200		6.2	31.9278	100	153.416	150
	6.4	112	120	106	150		6.4	22	50	186	200		6.4	166.686	100	198.181	150
	6.6	182	120	182	150		6.6	94	50	148	200		6.6	109.445	100	-5.05395	150
	6.8	166	120	169	150		6.8	562	600	250	200		6.8	198.206	100	123.711	150
	7	161	120	57	150		7	638	600	287	200		7	517.968	550	201.476	150
	7.2	76	120	114	150		7.2	633	600	103	200		7.2	165.732	100	137.241	150
	7.4	133	120	337	150		7.4	188	50	168	200		7.4	80.4972	100	297.006	150
	7.6	245	120	-36	150		7.6	44	50	315	200		7.6	25.2636	100	269.77	150
	7.8	63	120	61	150		7.8	156	50	185	200		7.8	229.032	100	582.535	550
	8	128	120	106	150		8	51	50	208	200		8	82.8008	100	133.3	150
	8.2	68	120	264	150		8.2	6	50	224	200		8.2	55.5715	100	227.064	150
	8.4	109	120	512	600		8.4	16	50	113	200		8.4	588.344	550	208.829	150
	8.6	138	120	316	150		8.6	107	50	283	200		8.6	613.117	550	151.593	150
	8.8	192	120	14	150		8.8	69	50	122	200		8.8	630.892	550	145.358	150
	9	147	120	169	150		9	98	50	234	200		9	521.668	550	351.122	150
	9.2	90	120	81	150		9.2	25	50	160	200		9.2	195.446	100	427.887	550
	9.4	111	120	123	150		9.4	64	50	252	200		9.4	268.225	100	243.651	150
	9.6	155	120	647	600		9.6	16	50	140	200		9.6	163.006	100	-24.5847	150
	9.8	237	120	663	600		9.8	230	50	603	650		9.8	163.788	100	158.179	150
	10	207	120	124	150		10	607	600	113	200		10	137.571	100	114.944	150
	10.2	131	120	264	150		10.2	690	600	197	200		10.2	118.356	100	268.708	150
	10.4	155	120	341	600		10.4	543	600	139	200		10.4	204.142	100	511.472	550
	10.6	103	120	308	600		10.6	732	600	91	200		10.6	174.93	100	92.236	150
	10.8	701	570	390	600		10.8	47	50	186	200		10.8	97.7186	100	-50	150
	11	205	120	600	600		11	98	50	230	200		11	59.509	100	149.764	150
	11.2	132	120	257	600		11.2	702	600	161	200		11.2	2.30078	100	177.528	150
	11.4	209	120	515	600		11.4	629	600	117	200		11.4	82.094	100	79.2917	150
	11.6	117	120	446	600		11.6	617	600	268	200		11.6	45.8886	100	181.056	150
	11.8	151	120	294	150		11.8	645	600	313	200		11.8	86.6846	100	158.819	150
	12	526	570	170	150		12	108	50	268	200		12	54.482	100	183.583	150
	12.2	63	120	222	150		12.2	54	50	95	200		12.2	115.281	100	-40.6533	150
	12.4	124	120	23	150		12.4	516	600	184	200		12.4	71.0811	100	194.11	150
	12.6	255	120	230	150		12.6	503	600	365	200		12.6	79.8827	100	76.874	150
	12.8	599	570	81	150		12.8	682	600	189	200		12.8	42.6858	100	-35.3625	150
	13	655	570	227	150		13	581	600	202	200		13	63.4902	100	80.401	150
	13.2	469	570	74	150		13.2	121	50	287	200		13.2	136.296	100	145.164	150
	13.4	80	120	198	150		13.4	72	50	264	200		13.4	163.103	100	124.928	150
	13.6	134	120	105	150		13.6	116	50	255	200		13.6	528.912	550	38.6912	150
	13.8	99	120	142	150		13.8	179	50	502	650		13.8	197.722	100	466.454	550
	14	40	120	704	600		14	12	50	386	650		14	61.5336	100	238.218	150
	14.2	133	120	715	600		14.2	164	50	558	650		14.2	88.3465	100	423.981	550
	14.4	166	120	259	150		14.4	197	50	845	650		14.4	229.161	100	-18.2559	150
	14.6	72	120	130	150		14.6	568	600	191	200		14.6	511.976	550	201.507	150
	14.8	124	120	111	150		14.8	629	600	209	200		14.8	530.794	550	114.27	150
	15	27	120	428	600		15	497	600	213	200		15	576.612	550	149.033	150
	15.2	-31	120	106	150		15.2	232	50	248	200		15.2	522.432	550	-1.20366	150
	15.4	89	120	11	150		15.4	52	50	407	650		15.4	493.253	550	170.559	150
	15.6	90	120	121	150		15.6	162	50	846	650		15.6	559.076	550	159.322	150
	15.8	94	120	196	150		15.8	153	50	152	200		15.8	503.9	550	54.085	150
	16	191	120	606	600		16	53	50	158	200		16	107.726	100	171.848	150
	16.2	-19	120	124	150		16.2	83	50	51	200		16.2	133.553	100	498.611	550
	16.4	549	570	197	150		16.4	42	50	129	200		16.4	182.381	100	92.3732	150
	16.6	138	120	131	150		16.6	120	50	333	200		16.6	98.2108	100	302.136	150
	16.8	89	120	153	150		16.8	487	600	219	200		16.8	190.042	100	38.8985	150
	17	35	120	137	150		17	557	600	249	200		17	158.875	100	586.661	550
	17.2	655	570	169	150		17.2	703	600	298	200		17.2	82.7085	100	791.424	550
	17.4	561	570	174	150		17.4	644	600	239	200		17.4	66.5439	100	197.186	150
	17.6	532	570	221	150		17.6	663	600	297	200		17.6	155.381	100	698.948	550
	17.8	582	570	132	150		17.8	107	50	376	650		17.8	266.219	100	747.711	550
	18	661	570	53	150		18	136	50	745	650		18	156.059	100	137.473	150
	18.2	638	570	262	150		18.2	111	50	548	650		18.2	70.8995	100	60.2354	150
	18.4	563	570	162	150		18.4	226	50	271	650		18.4	106.742	100	143.998	150
	18.6	298	120	159	150		18.6	86	50	685	650		18.6	74.5858	100	46.7599	150
	18.8	37	120	65	150		18.8	190	50	213	200		18.8	25.431	100	32.522	150
	19	147	120	621	600		19	156	50	294	200		19	127.278	100	273.284	150
	19.2	84	120	22	150		19.2	11	50	163	200		19.2	111.126	100	47.0461	150
	19.4	316	120	196	150		19.4	75	50	207	200		19.4	135.975	100	159.808	150
	19.6	65	120	214	150		19.6	46	50	391	200		19.6	75.826	100	96.5701	150
	19.8	88	120	33	150		19.8	57	50	293	200		19.8	81.6783	100	158.332	150
	20	673	570	196	150		20	14	50	349	200		20	85.5319	100	207.094	150
	20.2	513	570	89	150		20.2	158	50	419	650		20.2	128.387	100	208.856	150
	20.4	627	570	266	150		20.4	284	50	614	650		20.4	212.243	100	190.617	150
	20.6	674	570	201	150		20.6	80	50	178	200		20.6	174.101	100	592.379	550
	20.8	660	570	145	150		20.8	223	50	249	200		20.8	76.9607	100	214.141	150
	21	456	570	144	150		21	87	50	217	200		21	59.8214	100	211.902	150
	21.2	259	120	193	150		21.2	664	600	195	200		21.2	148.683	100	95.664	150
	21.4	148	120	175	150		21.4	550	600	205	200		21.4	201.547	100	190.426	150
	21.6	121	120	52	150		21.6	590	600	260	200		21.6	153.412	100	498.187	550
	21.8	189	120	206	150		21.8	736	600	218	200		21.8	102.278	100	135.948	150
	22	133	120	190	150		22	627	600	107	200		22	167.146	100	236.71	150
	22.2	161	120	180	150		22.2	753	600	249	200		22.2	100.015	100	82.4712	150
	22.4	43	120	416	600		22.4	694	600	458	650		22.4	155.886	100	125.233	150
	22.6	5	120	230	150		22.6	766	600	379	650		22.6	149.758	100	148.994	150
	22.8	216	120	125	150		22.8	141	50	388	650		22.8	143.631	100	150.755	150
	23	106	120	251	150		23	115	50	356	650		23	148.506	100	120.516	150
	23.2	350	570	200	150		23.2	147	50	427	650		23.2	27.3819	100	63.2773	150
	23.4	605	570	164	150		23.4	173	50	233	200		23.4	128.259	100	77.0383	150
	23.6	589	570	244	150		23.6	86	50	281	200		23.6	19.1384	100	76.7994	150
	23.8	729	570	45	150		23.8	82	50	242	200		23.8	32.0188	100	218.56	150
	24	160	120	446	600		24	719	600	250	200		24	116.901	100	168.321	150
	24.2	77	120	234	600		24.2	519	600	395	200		24.2	118.784	100	255.082	150
	24.4	144	120	383	600		24.4	109	50	248	200		24.4	284.668	100	126.843	150
	24.6	181	120	608	600		24.6	633	600	229	200		24.6	440.554	550	233.604	150
	24.8	164	120	289	600		24.8	117	50	266	200		24.8	566.442	550	282.364	150
	25	196	120	614	600		25	22	50	209	200		25	628.331	550	251.125	150
	25.2	123	120	176	150		25.2	121	50	647	650		25.2	627.221	550	150.886	150
	25.4	22	120	96	150		25.4	70	50	267	200		25.4	366.113	550	153.646	150
	25.6	109	120	153	150		25.6	27	50	273	200		25.6	488.006	550	176.407	150
	25.8	108	120	267	150		25.8	-12	50	347	200		25.8	547.9	550	164.167	150
	26	203	120	783	600		26	92	50	499	650		26	637.796	550	214.928	150
	26.2	134	120	189	150		26.2	131	50	668	650		26.2	632.693	550	214.688	150
	26.4	100	120	62	150		26.4	191	50	522	650		26.4	637.592	550	158.449	150
	26.6	94	120	159	150		26.6	13	50	142	200		26.6	511.492	550	170.209	150
	26.8	611	570	49	150		26.8	451	600	241	200		26.8	86.3934	100	685.969	550
	27	670	570	134	150		27	618	600	202	200		27	252.296	100	399.73	550
	27.2	171	120	272	150		27.2	209	50	336	200		27.2	90.2006	100	155.49	150
	27.4	68	120	157	150		27.4	85	50	243	200		27.4	110.106	100	255.25	150
	27.6	427	570	604	600		27.6	161	50	373	200		27.6	176.013	100	130.01	150
	27.8	50	120	500	600		27.8	61	50	124	200		27.8	582.922	550	53.77	150
	28	168	120	117	150		28	544	600	222	200		28	492.832	550	202.53	150
	28.2	94	120	169	150		28.2	44	50	306	200		28.2	29.7432	100	210.29	150
	28.4	112	120	92	150		28.4	73	50	302	200		28.4	98.6559	100	174.05	150
	28.6	122	120	248	150		28.6	50	50	327	200		28.6	110.57	100	154.81	150
	28.8	640	570	221	150		28.8	238	50	473	650		28.8	40.4856	100	187.569	150
	29	532	570	187	150		29	98	50	314	200		29	185.403	100	71.3292	150
	29.2	111	120	260	150		29.2	150	50	181	200		29.2	14.3209	100	69.0889	150
	29.4	181	120	271	150		29.4	57	50	430	200		29.4	85.2407	100	64.8486	150
	29.6	74	120	124	150		29.6	-26	50	99	200		29.6	660.162	550	126.608	150
	29.8	121	120	321	150		29.8	116	50	188	200		29.8	527.084	550	198.368	150
	30	89	120	220	150		30	680	600	329	200		30	531.008	550	67.1273	150
	30.2	162	120	138	150		30.2	111	50	201	200		30.2	566.934	550	201.887	150
	30.4	86	120	274	150		30.4	587	600	177	200		30.4	573.861	550	193.646	150
	30.6	670	570	281	150		30.6	642	600	228	200		30.6	542.789	550	101.406	150
	30.8	247	120	696	600		30.8	681	600	188	200		30.8	571.718	550	91.165	150
	31	179	120	225	150		31	651	600	266	200		31	154.649	100	155.924	150
	31.2	89	120	5	150		31.2	692	600	155	200		31.2	87.5818	100	257.683	150
	31.4	138	120	12	150		31.4	748	600	236	200		31.4	115.516	100	-2.5573	150
	31.6	187	120	413	600		31.6	682	600	219	200		31.6	536.451	550	22.2019	150
	31.8	141	120	222	600		31.8	594	600	219	200		31.8	573.388	550	179.961	150
	32	112	120	404	600		32	665	600	275	200		32	501.326	550	156.72	150
	32.2	597	570	156	150		32.2	218	50	78	200		32.2	451.265	550	104.479	150
	32.4	554	570	218	150		32.4	49	50	256	200		32.4	482.206	550	126.238	150
	32.6	20	120	301	150		32.6	14	50	346	200		32.6	533.148	550	-22.0031	150
	32.8	132	120	215	150		32.8	185	50	146	200		32.8	450.092	550	135.756	150
	33	276	120	504	600		33	48	50	305	200		33	518.037	550	116.515	150
	33.2	150	120	202	150		33.2	49	50	215	200		33.2	385.983	550	186.273	150
	33.4	157	120	205	150		33.4	74	50	316	200		33.4	313.931	550	58.0321	150
	33.6	291	120	277	150		33.6	29	50	163	200		33.6	541.881	550	74.7908	150
	33.8	261	120	433	600		33.8	749	600	324	200		33.8	454.831	550	137.549	150
	34	149	120	319	600		34	633	600	197	200		34	450.783	550	400.308	550
	34.2	157	120	138	150		34.2	740	600	189	200		34.2	133.737	100	251.067	150
	34.4	55	120	293	150		34.4	465	600	215	200		34.4	178.692	100	400.825	550
	34.6	112	120	340	150		34.6	560	600	-19	200		34.6	29.6481	100	137.584	150
	34.8	112	120	190	150		34.8	669	600	122	200		34.8	104.606	100	120.342	150
	35	54	120	1	150		35	701	600	141	200		35	107.565	100	108.1	150
	35.2	150	120	183	150		35.2	216	50	784	650		35.2	138.526	100	80.8586	150
	35.4	153	120	198	150		35.4	47	50	179	200		35.4	76.4875	100	140.617	150
	35.6	200	120	237	150		35.6	64	50	164	200		35.6	149.451	100	113.375	150
	35.8	128	120	230	150		35.8	52	50	184	200		35.8	88.4156	100	147.133	150
	36	207	120	293	150		36	143	50	675	650		36	175.382	100	143.891	150
	36.2	131	120	369	150		36.2	51	50	496	650		36.2	76.3494	100	298.649	150
	36.4	75	120	266	150		36.4	112	50	548	650		36.4	92.3184	100	78.4075	150
	36.6	34	120	95	150		36.6	45	50	107	200		36.6	98.2888	100	58.1655	150
	36.8	162	120	261	150		36.8	118	50	184	200		36.8	161.261	100	33.9234	150
	37	166	120	331	600		37	149	50	176	200		37	149.234	100	272.681	150
	37.2	156	120	438	600		37.2	27	50	594	650		37.2	12.2084	100	168.439	150
	37.4	134	120	116	150		37.4	105	50	392	650		37.4	40.1844	100	307.197	150
	37.6	172	120	70	150		37.6	-10	50	131	200		37.6	76.1618	100	92.9547	150
	37.8	203	120	189	150		37.8	45	50	194	200		37.8	84.1406	100	415.712	550
	38	777	570	117	150		38	153	50	253	200		38	197.121	100	699.47	550
	38.2	659	570	222	150		38.2	46	50	104	200		38.2	93.1025	100	192.228	150
	38.4	532	570	147	150		38.4	39	50	164	200		38.4	131.086	100	151.985	150
	38.6	625	570	273	150		38.6	102	50	128	200		38.6	16.07	100	524.743	550
	38.8	666	570	77	150		38.8	159	50	240	200		38.8	66.0559	100	234.5	150
	39	609	570	227	150		39	58	50	243	200		39	498.043	550	355.258	150
	39.2	98	120	224	150		39.2	130	50	294	200		39.2	480.032	550	113.015	150
	39.4	150	120	292	150		39.4	111	50	272	200		39.4	577.022	550	175.772	150
	39.6	213	120	439	600		39.6	185	50	153	200		39.6	63.0134	100	260.53	150
	39.8	102	120	638	600		39.8	110	50	102	200		39.8	540.006	550	139.287	150
	40	283	120	599	600		40	108	50	271	200		40	506.001	550	161.044	150
	40.2	79	120	203	150		40.2	122	50	156	200		40.2	43.9963	100	109.801	150
	40.4	155	120	311	150		40.4	135	50	122	200		40.4	70.9934	100	211.558	150
	40.6	133	120	260	150		40.6	44	50	143	200		40.6	118.992	100	300.315	150
	40.8	121	120	180	150		40.8	66	50	249	200		40.8	116.992	100	575.072	550
	41	100	120	283	150		41	126	50	231	200		41	161.993	100	221.829	150
	41.2	591	570	14	150		41.2	58	50	162	200		41.2	34.9959	100	171.586	150
	41.4	428	570	601	600		41.4	643	600	428	200		41.4	-50	100	10.3431	150
	41.6	235	120	673	600		41.6	326	600	103	200		41.6	226.006	100	108.1	150
	41.8	100	120	349	600		41.8	682	600	245	200		41.8	487.012	550	217.857	150
	42	157	120	227	150		42	168	50	235	200		42	530.021	550	269.613	150
	42.2	111	120	353	150		42.2	570	600	245	200		42.2	72.0306	100	200.37	150
	42.4	583	570	224	150		42.4	49	50	472	650		42.4	600.042	550	192.127	150
	42.6	643	570	180	150		42.6	67	50	161	200		42.6	151.054	100	54.8833	150
	42.8	648	570	277	150		42.8	172	50	200	200		42.8	167.068	100	158.64	150
	43	667	570	361	150		43	147	50	187	200		43	168.084	100	195.396	150
	43.2	147	120	135	150		43.2	110	50	256	200		43.2	60.1005	100	154.153	150
	43.4	136	120	282	150		43.4	182	50	288	200		43.4	120.119	100	131.909	150
	43.6	324	570	190	150		43.6	88	50	129	200		43.6	105.138	100	160.666	150
	43.8	483	570	339	150		43.8	39	50	903	650		43.8	93.1594	100	39.4219	150
	44	106	120	172	150		44	718	600	131	200		44	187.182	100	141.178	150
	44.2	264	120	135	150		44.2	631	600	169	200		44.2	32.2056	100	11.9343	150
	44.4	76	120	258	150		44.4	37	50	202	200		44.4	146.231	100	115.691	150
	44.6	216	120	216	150		44.6	104	50	331	200		44.6	100.257	100	-14.5534	150
	44.8	106	120	359	600		44.8	150	50	36	200		44.8	120.286	100	136.203	150
	45	239	120	415	600		45	145	50	100	200		45	169.315	100	50.9587	150
	45.2	171	120	254	150		45.2	81	50	288	200		45.2	135.346	100	133.715	150
	45.4	220	120	249	150		45.4	70	50	351	200		45.4	121.378	100	151.471	150
	45.6	149	120	252	150		45.6	670	600	402	200		45.6	90.4118	100	12.2265	150
	45.8	214	120	238	150		45.8	168	50	359	200		45.8	46.4469	100	74.9823	150
	46	284	120	544	600		46	44	50	192	200		46	121.483	100	196.738	150
	46.2	165	120	138	150		46.2	663	600	188	200		46.2	124.521	100	194.494	150
	46.4	374	570	206	150		46.4	584	600	313	200		46.4	109.561	100	152.25	150
	46.6	645	570	374	150		46.6	570	600	254	200		46.6	72.6012	100	147.005	150
	46.8	473	570	220	150		46.8	623	600	289	200		46.8	138.643	100	234.761	150
	47	110	120	194	150		47	354	600	149	200		47	79.6869	100	189.516	150
	47.2	121	120	209	150		47.2	744	600	131	200		47.2	126.732	100	224.272	150
	47.4	180	120	12	150		47.4	535	600	309	200		47.4	94.7781	100	82.0274	150
	47.6	161	120	139	150		47.6	723	600	289	200		47.6	135.826	100	123.783	150
	47.8	167	120	190	150		47.8	224	50	220	200		47.8	73.875	100	147.538	150
	48	743	570	248	150		48	144	50	512	650		48	63.9256	100	67.2935	150
	48.2	634	570	250	150		48.2	65	50	218	200		48.2	131.977	100	198.049	150
	48.4	788	570	138	150		48.4	530	600	268	200		48.4	121.031	100	136.804	150
	48.6	417	570	136	150		48.6	645	600	402	650		48.6	174.086	100	69.5592	150
	48.8	109	120	210	150		48.8	60	50	711	650		48.8	108.142	100	110.314	150
	49	22	120	208	150		49	95	50	178	200		49	54.1994	100	183.069	150
	49.2	99	120	292	150		49.2	147	50	271	200		49.2	57.2584	100	166.824	150
	49.4	147	120	359	150		49.4	533	600	96	200		49.4	426.319	550	144.579	150
	49.6	82	120	206	150		49.6	482	600	420	200		49.6	483.381	550	187.334	150
	49.8	186	120	254	150		49.8	512	600	223	200		49.8	508.444	550	198.089	150
	50	327	120	211	150		50	563	600	138	200		50	454.508	550	130.844	150
	50.2	131	120	620	600		50.2	692	600	309	200		50.2	155.574	100	542.599	550
	50.4	332	570	175	150		50.4	667	600	353	200		50.4	134.642	100	218.354	150
	50.6	671	570	206	150		50.6	184	50	186	200		50.6	355.711	550	117.108	150
	50.8	280	120	597	600		50.8	145	50	426	200		50.8	494.781	550	124.863	150
	51	159	120	210	150		51	6	50	288	200		51	519.853	550	-9.38224	150
	51.2	125	120	138	150		51.2	23	50	363	200		51.2	547.926	550	149.372	150
	51.4	48	120	241	150		51.4	59	50	340	200		51.4	572	550	109.127	150
	51.6	26	120	296	150		51.6	563	600	285	200		51.6	539.076	550	134.881	150
	51.8	212	120	607	600		51.8	47	50	267	200		51.8	543.153	550	105.636	150
	52	214	120	121	150		52	68	50	156	200		52	510.232	550	194.39	150
	52.2	156	120	261	150		52.2	143	50	285	200		52.2	524.312	550	194.145	150
	52.4	159	120	276	150		52.4	36	50	275	200		52.4	464.393	550	215.899	150
	52.6	164	120	236	150		52.6	181	50	440	200		52.6	235.476	100	149.653	150
	52.8	98	120	270	150		52.8	18	50	218	200		52.8	77.5606	100	281.407	150
	53	148	120	236	150		53	638	600	144	200		53	52.6463	100	241.161	150
	53.2	185	120	237	150		53.2	554	600	239	200		53.2	618.733	550	423.916	550
	53.4	103	120	114	150		53.4	130	50	105	200		53.4	644.822	550	253.67	150
	53.6	132	120	288	150		53.6	38	50	242	200		53.6	662.912	550	122.424	150
	53.8	148	120	349	150		53.8	720	600	73	200		53.8	181.003	100	109.178	150
	54	179	120	245	150		54	724	600	169	200		54	518.096	550	285.932	150
	54.2	115	120	259	150		54.2	649	600	256	200		54.2	631.19	550	155.685	150
	54.4	238	120	393	600		54.4	651	600	346	200		54.4	130.286	100	240.439	150
	54.6	113	120	372	600		54.6	495	600	367	200		54.6	222.383	100	138.193	150
	54.8	176	120	359	600		54.8	104	50	279	200		54.8	124.481	100	188.947	150
	55	204	120	290	600		55	-23	50	323	200		55	126.581	100	-2.29955	150
	55.2	139	120	324	600		55.2	185	50	267	200		55.2	164.682	100	513.454	550
	55.4	85	120	380	600		55.4	136	50	373	200		55.4	168.784	100	34.2077	150
	55.6	104	120	418	600		55.6	98	50	214	200		55.6	535.888	550	243.961	150
	55.8	150	120	538	600		55.8	121	50	303	200		55.8	146.994	100	242.715	150
	56	295	120	321	600		56	751	600	299	200		56	151.101	100	124.468	150
	56.2	162	120	938	600		56.2	-13	50	197	200		56.2	155.209	100	236.222	150
	56.4	268	120	805	600		56.4	71	50	201	200		56.4	214.318	100	610.975	550
	56.6	240	120	295	600		56.6	13	50	313	200		56.6	303.429	100	11.7283	150
	56.8	151	120	249	600		56.8	51	50	150	200		56.8	559.542	550	189.482	150
	57	189	120	458	600		57	20	50	260	200		57	578.656	550	264.235	150
	57.2	245	120	273	150		57.2	85	50	152	200		57.2	381.771	550	111.988	150
	57.4	193	120	36	150		57.4	65	50	242	200		57.4	81.8875	100	129.741	150
	57.6	95	120	260	150		57.6	63	50	308	200		57.6	190.006	100	253.494	150
	57.8	184	120	214	150		57.8	7	50	224	200		57.8	158.125	100	145.247	150
	58	121	120	427	600		58	-13	50	240	200		58	103.246	100	179	150
	58.2	89	120	342	600		58.2	-1	50	502	650		58.2	502.368	550	173.753	150
	58.4	579	570	228	600		58.4	82	50	439	650		58.4	216.492	100	132.506	150
	58.6	721	570	369	600		58.6	98	50	241	200		58.6	229.617	100	61.2589	150
	58.8	205	120	326	600		58.8	-22	50	206	200		58.8	234.743	100	170.012	150
	59	185	120	419	600		59	-6	50	363	200		59	188.871	100	227.764	150
	59.2	110	120	29	150		59.2	87	50	324	200		59.2	146.001	100	291.517	150
	59.4	131	120	130	150		59.4	75	50	313	200		59.4	174.131	100	196.27	150
	59.6	67	120	88	150		59.6	54	50	247	200		59.6	526.263	550	124.022	150
	59.8	183	120	204	150		59.8	542	600	297	200		59.8	419.397	550	180.775	150
	60	89	120	70	150		60	53	50	333	200		60	286.532	100	225.528	150
	60.2	80	120	222	150		60.2	1	50	215	200		60.2	114.668	100	250.28	150
	60.4	256	120	129	150		60.4	77	50	234	200		60.4	95.8059	100	135.032	150
	60.6	105	120	212	150		60.6	57	50	140	200		60.6	210.945	100	260.785	150
	60.8	130	120	193	150		60.8	140	50	298	200		60.8	88.0856	100	196.537	150
	61	139	120	447	600		61	580	600	242	200		61	147.228	100	210.289	150
	61.2	60	120	658	600		61.2	586	600	469	650		61.2	141.371	100	167.042	150
	61.4	35	120	161	150		61.4	197	50	80	200		61.4	148.516	100	183.794	150
	61.6	127	120	191	150		61.6	58	50	249	200		61.6	162.662	100	149.546	150
	61.8	598	570	240	150		61.8	103	50	179	200		61.8	577.809	550	402.298	550
	62	573	570	175	150		62	-10	50	338	200		62	633.958	550	221.05	150
	62.2	508	570	119	150		62.2	186	50	364	200		62.2	109.109	100	141.802	150
	62.4	40	120	34	150		62.4	689	600	190	200		62.4	130.261	100	182.554	150
	62.6	63	120	197	150		62.6	586	600	194	200		62.6	574.414	550	220.306	150
	62.8	526	570	279	150		62.8	623	600	43	200		62.8	206.568	100	510.058	550
	63	114	120	102	150		63	40	50	188	200		63	308.724	100	242.81	150
	63.2	75	120	204	150		63.2	32	50	106	200		63.2	634.882	550	250.562	150
	63.4	71	120	235	150		63.4	119	50	261	200		63.4	552.041	550	282.313	150
	63.6	70	120	308	150		63.6	600	600	349	200		63.6	580.201	550	195.065	150
	63.8	415	570	244	150		63.8	648	600	127	200		63.8	560.363	550	288.817	150
	64	515	570	252	150		64	620	600	185	200		64	65.5256	100	70.5682	150
	64.2	771	570	240	150		64.2	441	600	190	200		64.2	564.69	550	252.32	150
	64.4	186	120	196	150		64.4	51	50	841	650		64.4	192.856	100	311.071	150
	64.6	123	120	151	150		64.6	253	50	753	650		64.6	153.023	100	215.823	150
	64.8	145	120	120	150		64.8	88	50	251	200		64.8	157.192	100	220.574	150
	65	148	120	190	150		65	30	50	179	200		65	167.362	100	352.325	150
	65.2	219	120	335	150		65.2	153	50	231	200		65.2	617.533	550	254.077	150
	65.4	634	570	209	150		65.4	163	50	264	200		65.4	64.7063	100	239.828	150
	65.6	662	570	247	150		65.6	105	50	141	200		65.6	222.881	100	558.579	550
	65.8	551	570	177	150		65.8	191	50	214	200		65.8	148.056	100	179.33	150
	66	289	120	146	150		66	244	50	314	200		66	177.233	100	420.082	550
	66.2	115	120	168	150		66.2	22	50	195	200		66.2	199.412	100	580.833	550
	66.4	131	120	321	150		66.4	50	50	386	200		66.4	196.592	100	229.584	150
	66.6	69	120	242	150		66.6	73	50	135	200		66.6	170.773	100	272.335	150
	66.8	224	120	614	600		66.8	119	50	162	200		66.8	160.956	100	221.086	150
	67	141	120	98	150		67	36	50	148	200		67	145.14	100	252.836	150
	67.2	100	120	297	150		67.2	72	50	121	200		67.2	572.326	550	181.587	150
	67.4	642	570	121	150		67.4	68	50	102	200		67.4	140.513	100	226.338	150
	67.6	545	570	143	150		67.6	56	50	138	200		67.6	199.701	100	186.089	150
	67.8	187	120	838	600		67.8	97	50	234	200		67.8	310.891	100	103.84	150
	68	222	120	801	600		68	87	50	275	200		68	196.082	100	264.59	150
	68.2	269	120	267	150		68.2	55	50	67	200		68.2	177.274	100	261.341	150
	68.4	704	570	198	150		68.4	77	50	301	200		68.4	192.468	100	204.091	150
	68.6	578	570	251	150		68.6	131	50	132	200		68.6	518.664	550	275.842	150
	68.8	677	570	255	150		68.8	466	600	746	650		68.8	81.8607	100	299.592	150
	69	386	570	262	150		69	151	50	236	200		69	581.059	550	196.343	150
	69.2	35	120	152	150		69.2	97	50	240	200		69.2	544.258	550	271.093	150
	69.4	41	120	247	150		69.4	71	50	88	200		69.4	690.46	550	90.8435	150
	69.6	127	120	292	150		69.6	35	50	249	200		69.6	558.662	550	279.594	150
	69.8	73	120	172	150		69.8	105	50	190	200		69.8	551.866	550	127.344	150
	70	130	120	290	150		70	50	50	297	200		70	536.071	550	286.094	150
	70.2	89	120	188	150		70.2	47	50	383	200		70.2	556.278	550	168.844	150
	70.4	103	120	192	150		70.4	59	50	140	200		70.4	604.486	550	310.594	150
	70.6	87	120	163	150		70.6	17	50	286	200		70.6	268.695	100	170.345	150
	70.8	141	120	161	150		70.8	75	50	660	650		70.8	258.906	100	568.095	550
	71	96	120	382	150		71	171	50	383	650		71	114.118	100	162.844	150
	71.2	90	120	97	150		71.2	97	50	170	200		71.2	206.332	100	142.594	150
	71.4	634	570	202	150		71.4	78	50	229	200		71.4	139.547	100	221.344	150
	71.6	589	570	261	150		71.6	496	600	200	200		71.6	586.764	550	248.094	150
	71.8	177	120	185	150		71.8	619	600	241	200		71.8	211.981	100	348.844	150
	72	99	120	432	600		72	629	600	93	200		72	236.201	100	353.594	150
	72.2	96	120	381	600		72.2	594	600	212	200		72.2	367.421	550	182.343	150
	72.4	101	120	171	150		72.4	704	600	236	200		72.4	559.644	550	270.093	150
	72.6	136	120	54	150		72.6	597	600	176	200		72.6	737.867	550	252.842	150
	72.8	69	120	155	150		72.8	526	600	263	200		72.8	271.092	100	211.592	150
	73	128	120	193	150		73	484	600	166	200		73	177.318	100	133.341	150
	73.2	57	120	164	150		73.2	590	600	174	200		73.2	571.546	550	195.091	150
	73.4	147	120	191	150		73.4	585	600	254	200		73.4	187.775	100	146.84	150
	73.6	139	120	191	150		73.6	633	600	300	200		73.6	226.006	100	198.59	150
	73.8	71	120	479	600		73.8	496	600	371	200		73.8	134.238	100	212.339	150
	74	67	120	255	150		74	596	600	153	200		74	281.471	100	369.088	150
	74.2	129	120	209	150		74.2	509	600	209	200		74.2	82.7058	100	180.837	150
	74.4	587	570	207	150		74.4	723	600	201	200		74.4	126.942	100	114.587	150
	74.6	639	570	258	150		74.6	552	600	164	200		74.6	255.18	100	72.3357	150
	74.8	487	570	104	150		74.8	507	600	311	200		74.8	220.419	100	306.085	150
	75	148	120	97	150		75	358	600	216	200		75	167.659	100	266.834	150
	75.2	77	120	140	150		75.2	591	600	269	200		75.2	236.901	100	561.583	550
	75.4	156	120	552	600		75.4	423	600	119	200		75.4	168.144	100	265.332	150
	75.6	-10	120	247	150		75.6	550	600	354	200		75.6	243.389	100	290.081	150
	75.8	32	120	268	150		75.8	543	600	244	200		75.8	134.635	100	154.829	150
	76	11	120	287	150		76	556	600	385	200		76	40.882	100	100.578	150
	76.2	19	120	222	150		76.2	640	600	371	200		76.2	139.131	100	205.327	150
	76.4	-2	120	250	150		76.4	585	600	226	200		76.4	430.381	550	182.076	150
	76.6	38	120	194	150		76.6	646	600	209	200		76.6	195.633	100	594.824	550
	76.8	-11	120	212	150		76.8	479	600	196	200		76.8	210.886	100	439.573	550
	77	98	120	304	150		77	565	600	268	200		77	166.14	100	206.321	150
	77.2	60	120	95	150		77.2	657	600	248	200		77.2	222.396	100	523.07	550
	77.4	124	120	145	150		77.4	609	600	327	200		77.4	247.653	100	582.818	550
	77.6	120	120	283	150		77.6	662	600	356	200		77.6	87.912	100	255.567	150
	77.8	119	120	198	150		77.8	623	600	171	200		77.8	90.1721	100	21.3152	150
	78	207	120	136	150		78	507	600	283	200		78	572.434	550	153.064	150
	78.2	557	570	140	150		78.2	788	600	253	200		78.2	439.697	550	285.812	150
	78.4	102	120	327	150		78.4	582	600	191	200		78.4	170.961	100	121.56	150
	78.6	35	120	295	150		78.6	646	600	272	200		78.6	207.226	100	81.3083	150
	78.8	92	120	282	150		78.8	616	600	388	200		78.8	255.494	100	231.056	150
	79	494	570	282	150		79	542	600	301	200		79	172.762	100	108.804	150
	79.2	649	570	71	150		79.2	638	600	298	200		79.2	149.032	100	96.5525	150
	79.4	534	570	244	150		79.4	471	600	288	200		79.4	191.303	100	210.301	150
	79.6	483	570	82	150		79.6	92	50	403	200		79.6	183.576	100	137.048	150
	79.8	405	570	200	150		79.8	181	50	154	200		79.8	180.85	100	208.796	150
	80	94	120	124	150		80	96	50	113	200		80	144.126	100	86.5442	150
